# Supplementary material for: Phenotypic Characterization and Comparative Genomics of the Melanin-Producing Yeast Exophiala lecanii-corni Reveals a Distinct Stress Tolerance Profile and Reduced Ribosomal Genetic Content
Source: J Fungi (Basel). 2021 Dec 15;7(12):1078. doi: 10.3390/jof7121078 (PMC8709033; doi:10.3390/jof7121078)
Supplement: Supplementary file 1 [file jof-07-01078-s001.zip]

Archive with 1 entries (1 files):
- jof-1453502-supplementary.pdf
